# Supplementary material for: “They’re younger… it’s harder.” Primary providers’ perspectives on hypertension management in young adults: a multicenter qualitative study
Source: BMC Res Notes. 2017 Jan 3;10:9. doi: 10.1186/s13104-016-2332-8 (PMC5217565; doi:10.1186/s13104-016-2332-8)
Supplement: Supplementary file 1 — Additional file 1. Diagnosis and treatment thematic categories and sub-categories created for coding, as determined from the transcribed text for each provider interview. [file 13104_2016_2332_MOESM1_ESM.xlsx]

## Sheet: Diagnosis Categories
Additional File: (Johnson HM, et al. BMC Research Notes - RESN-D-15-00618R1)
Diagnosis Thematic Categories and Sub-categories
Clinical Information Systems
Electronic Health Record use
Registered nurse/medical assistant directly communicating with physician to supplement the electronic health record
Reviewing past vitals/habit in workflow of reviewing vitals
Needed improvement in electronic health record
General system improvements needed
Diagnosis Barriers (examples: time)
Availability of/need for other staff
Diagnostic Pathway
Exclude secondary causes (renal artery stenosis, check sodium, urine, calcium, labs, imaging)
Exclude white coat/nervousness/anxiety
Number of blood pressures needed to diagnosis
Follow-up (including barriers) between visits to diagnosis
Diagnosis blood pressure threshold (ex: 140/90 mmHg)
Understanding “mild hypertension”
Rechecking blood pressure/vitals during same visit
Diagnosis Inertia
Personal reluctance
Colleague Reluctance
Patient Reluctance
Compared to Older Patient
Different diagnostic blood pressure threshold
Different number of blood pressures needed prior to diagnosis
Different discussion topics
Different patient response to diagnosis discussion
Factors Complicating/Confusing Diagnosis
Illicit drug use
Caffeine
Stress
Sleep apnea
Over the counter medications
Smoking
Alcohol
Education to Young Adults about Diagnosis
Explaining what is blood pressure, health risks of high blood pressure
Exercise
Salt/sodium
Weight loss
Self-management
Tobacco cessation
General comment on lifestyle factors
Nutrition
Alcohol
Caffeine
Home BP Monitoring/Self-Management Support
Use out of clinic blood pressures, home blood pressures, 24-hour monitoring to diagnose
Patient use of home blood pressure monitoring
Provider education to the patient about home BP monitoring
Anything Like to Share - General Comments
Concernc for misdiagnosis
Gender factors

## Sheet: Treatment Categories
Additional File: (Johnson HM, et al. BMC Research Notes - RESN-D-15-00618R1)
Treatment Thematic Categories and Sub-categories
Treatment includes lifestyle modification (+/- medication as clinically indicated)
Clinical Information Systems
Electronic Health Record use
Registered nurse/medical assistant directly communicating with physician to supplement the electronic health record
Reviewing past vitals/habit in workflow of reviewing vitals
Needed improvement in electronic health record
Clinic systems for managing high blood pressure
Medication Initiation Pathway
Exclude secondary causes (renal artery stenosis, check sodium, urine, calcium, labs, imaging)
Exclude white coat/nervousness
Number of blood pressures needed to start medication
Follow-up between visits/no shows
Medication initiation blood pressure threshold (ex: 140/90 mmHg)
Use out of clinic blood pressures, home blood pressures, 24-hour monitoring to confirm need for medication
Order of lifestyle counseling, then treatment
Treatment Inertia (adding medication to lifestyle treatment)
Personal reluctance to start medication
Colleague Reluctance to start medication
Patient Reluctance to start medication
Compared to Older Patient
Different medication initiation blood pressure threshold
Different number of BPs needed to start medication
Different discussion topics about medication
Difference in patient adoption/understanding about medication
Different work-up/secondary causes
Goal blood pressure
Difference in medication selection, dosing
Factors Complicating/Confusing Medication Initiation
Illicit drug use
Attention Deficity Hyperactivity Disorder (clinical diagnosis, medications)
Cost
Pregnancy (medication risk)
Education to Young Adults
Medication Adherence
Education to young adults about medication type, reasons, likely lifelong
Include young adults in the decision process
Young adults' understanding or barriers to understanding need for medication and lifestyle modifications
Difficulty making lifestyle change
Self-Management Support
Use out of clinic blood pressures, home blood pressures, 24-hour monitoring to start treatment
Patient use of home blood pressure monitoring
Provider education to the patient about home BP monitoring
General Comments
Societal impact of hypertension treatment
Treatment of asymptomatic
Young Adult identity
Lack of young adult resources
